# Supplementary material for: Physiotherapists Using the Biopsychosocial Model for Chronic Pain: Barriers and Facilitators—A Scoping Review
Source: Int J Environ Res Public Health. 2023 Jan 16;20(2):1634. doi: 10.3390/ijerph20021634 (PMC9861865; doi:10.3390/ijerph20021634)
Supplement: Supplementary file 1 [file ijerph-20-01634-s001.zip]

Archive with 2 entries (2 files):
- Supplementary materials after proofreading/Table S1_characteristics of the included studies.pdf
- Supplementary materials after proofreading/Table S2_Identified barriers and facilitators.pdf
